# Supplementary material for: HIF1A acts as target of XiHuang Pill in the treatment of papillary thyroid cancer by regulating dedifferentiation
Source: Front Chem. 2025 Jun 9;13:1607067. doi: 10.3389/fchem.2025.1607067 (PMC12183632; doi:10.3389/fchem.2025.1607067)
Supplement: Supplementary file 2 [file Table1.xlsx]

## Sheet: results4
ingredient	Target	gene	Uniprot ID	ChEMBL ID	Target Class	Probability	Known actives (3D/2D)
MOL001002	Cyclin-dependent kinase 4/cyclin D1	CCND1	P24385	CHEMBL1907601	Kinase	1	1 / 1
MOL001002	Serine/threonine-protein kinase AKT	AKT1	P31749	CHEMBL4282	Kinase	1	1 / 1
MOL000098	Serine/threonine-protein kinase AKT	AKT1	P31749	CHEMBL4282	Kinase	1	1 / 4
MOL001040	Estrogen receptor alpha	ESR1	P03372	CHEMBL206	Nuclear receptor	0.575665	134 / 86
MOL000953	Estrogen receptor alpha	ESR1	P03372	CHEMBL206	Nuclear receptor	0.501094	16 / 39
MOL000449	Estrogen receptor alpha	ESR1	P03372	CHEMBL206	Nuclear receptor	0.456018	0 / 39
MOL001031	Estrogen receptor alpha	ESR1	P03372	CHEMBL206	Nuclear receptor	0.268235	16 / 39
MOL001215	Estrogen receptor alpha	ESR1	P03372	CHEMBL206	Nuclear receptor	0.19929	9 / 40
MOL000358	Estrogen receptor alpha	ESR1	P03372	CHEMBL206	Nuclear receptor	0.156149	1 / 39
MOL001146	Estrogen receptor alpha	ESR1	P03372	CHEMBL206	Nuclear receptor	0.151058	6 / 39
MOL001006	Estrogen receptor alpha	ESR1	P03372	CHEMBL206	Nuclear receptor	0.139453	1 / 40
MOL001009	Estrogen receptor alpha	ESR1	P03372	CHEMBL206	Nuclear receptor	0.12661	25 / 39
MOL008846	Estrogen receptor alpha	ESR1	P03372	CHEMBL206	Nuclear receptor	0.120824	68 / 39
MOL001029	Estrogen receptor alpha	ESR1	P03372	CHEMBL206	Nuclear receptor	0.120226	15 / 33
MOL001061	Interleukin-6	IL6	P05231	CHEMBL1795129	Secreted protein	0.120226	0 / 1
MOL008845	Estrogen receptor alpha	ESR1	P03372	CHEMBL206	Nuclear receptor	0.115737	115 / 1
MOL001063	Estrogen receptor alpha	ESR1	P03372	CHEMBL206	Nuclear receptor	0.115737	66 / 4
MOL001063	Cyclin-dependent kinase 4/cyclin D1	CCND1	P24385	CHEMBL1907601	Kinase	0.115737	34 / 0
MOL001063	Hypoxia-inducible factor 1 alpha	HIF1A	Q16665	CHEMBL4261	Transcription factor	0.115737	3 / 2
MOL001272	Hypoxia-inducible factor 1 alpha	HIF1A	Q16665	CHEMBL4261	Transcription factor	0.111502	2 / 2
MOL001002	Estrogen receptor alpha	ESR1	P03372	CHEMBL206	Nuclear receptor	0.111502	0 / 43
MOL001026	Estrogen receptor alpha	ESR1	P03372	CHEMBL206	Nuclear receptor	0.106543	26 / 39
MOL001028	Estrogen receptor alpha	ESR1	P03372	CHEMBL206	Nuclear receptor	0.106543	13 / 39
MOL001045	Hypoxia-inducible factor 1 alpha	HIF1A	Q16665	CHEMBL4261	Transcription factor	0.106543	8 / 0
MOL001046	Estrogen receptor alpha	ESR1	P03372	CHEMBL206	Nuclear receptor	0.106543	11 / 39
MOL001046	Apoptosis regulator Bcl-2	BCL2	P10415	CHEMBL4860	Other ion channel	0.106543	135 / 0
MOL001138	Estrogen receptor alpha	ESR1	P03372	CHEMBL206	Nuclear receptor	0.106543	2 / 39
MOL008846	Interleukin-6	IL6	P05231	CHEMBL1795129	Secreted protein	0.104672	0 / 1
MOL001013	Tumour suppressor p53/oncoprotein Mdm2	TP53	P04637	CHEMBL4096	Transcription factor	0.104672	3 / 0
MOL001019	Estrogen receptor alpha	ESR1	P03372	CHEMBL206	Nuclear receptor	0.104672	26 / 38
MOL001019	Interleukin-6	IL6	P05231	CHEMBL1795129	Secreted protein	0.104672	0 / 1
MOL001022	Estrogen receptor alpha	ESR1	P03372	CHEMBL206	Nuclear receptor	0.104672	25 / 24
MOL001052	Estrogen receptor alpha	ESR1	P03372	CHEMBL206	Nuclear receptor	0.104672	57 / 4
MOL000988	Estrogen receptor alpha	ESR1	P03372	CHEMBL206	Nuclear receptor	0.104672	15 / 24
MOL001069	Estrogen receptor alpha	ESR1	P03372	CHEMBL206	Nuclear receptor	0.103187	14 / 35
MOL001069	Hypoxia-inducible factor 1 alpha	HIF1A	Q16665	CHEMBL4261	Transcription factor	0.103187	0 / 2
MOL001009	Interleukin-6	IL6	P05231	CHEMBL1795129	Secreted protein	0.101614	0 / 1
MOL001164	Serine/threonine-protein kinase AKT	AKT1	P31749	CHEMBL4282	Kinase	0.101614	117 / 0
MOL001164	Cyclin-dependent kinase 4/cyclin D	CCND1	P24385	CHEMBL2095942	Other cytosolic protein	0.101614	3 / 0
MOL001175	Estrogen receptor alpha	ESR1	P03372	CHEMBL206	Nuclear receptor	0.101614	30 / 24
MOL000490	Serine/threonine-protein kinase AKT	AKT1	P31749	CHEMBL4282	Kinase	0.101614	0 / 4
MOL000490	Estrogen receptor alpha	ESR1	P03372	CHEMBL206	Nuclear receptor	0.101614	0 / 25
MOL001243	Estrogen receptor alpha	ESR1	P03372	CHEMBL206	Nuclear receptor	0.100634	63 / 39
MOL001255	Estrogen receptor alpha	ESR1	P03372	CHEMBL206	Nuclear receptor	0.100634	60 / 39
MOL001263	Estrogen receptor alpha	ESR1	P03372	CHEMBL206	Nuclear receptor	0.100634	2 / 39
MOL001027	Hypoxia-inducible factor 1 alpha	HIF1A	Q16665	CHEMBL4261	Transcription factor	0.100634	0 / 2
MOL001027	Estrogen receptor alpha	ESR1	P03372	CHEMBL206	Nuclear receptor	0.100634	2 / 38
MOL001095	Estrogen receptor alpha	ESR1	P03372	CHEMBL206	Nuclear receptor	0.100634	12 / 39
MOL001126	Cyclin-dependent kinase 4/cyclin D1	CCND1	P24385	CHEMBL1907601	Kinase	0.100634	110 / 0
MOL001004	Serine/threonine-protein kinase AKT	AKT1	P31749	CHEMBL4282	Kinase	0.100579	0 / 4
MOL001004	Estrogen receptor alpha	ESR1	P03372	CHEMBL206	Nuclear receptor	0.100579	0 / 32
MOL001021	Estrogen receptor alpha	ESR1	P03372	CHEMBL206	Nuclear receptor	0.09724	30 / 38
